# Supplementary material for: The effect of recipient BMI on waitlist and post‐transplant outcomes after the 2018 heart transplant allocation policy change
Source: J Card Surg. 2022 Apr 5;37(7):1896–904. doi: 10.1111/jocs.16432 (PMC9320797; doi:10.1111/jocs.16432)
Supplement: Supplementary file 1 — Supplementary information. [file JOCS-37-1896-s001.xlsx]

## Sheet: All Tables
Outcomes for Transplanted Patients - Follow-up Censored at 1 year	All		p-value	BMI <25.0		p-value	BMI 25.0-29.9		p-value	BMI 30.0-34.9		p-value	BMI 35.0 & Above		p-value
	Old UNOS	New UNOS		Old UNOS	New UNOS		Old UNOS	New UNOS		Old UNOS	New UNOS		Old UNOS	New UNOS
n (%) or mean (SD)	3519	4138		1218	1339		1257	1452		835	1029		209	318
Alive	3222 (91.6)	3785 (91.5)		1123 (92.2)	1250 (93.4)		1155 (91.9)	1333 (91.8)		756 (90.5)	922 (89.6)		188 (90.0)	280 (88.1)
Dead	289 (8.2)	340 (8.2)		92 (7.6)	85 (6.4)		100 (8.0)	114 (7.9)		76 (9.1)	103 (10.0)		21 (10.1)	38 (12.0)
Re-transplant	5 (0.1)	13 (0.3)		1 (0.1)	4 (0.3)		2 (0.2)	5 (0.3)		2 (0.2)	4 (0.4)		0	0
Lost to Follow-up	3 (0.1)	0		2 (0.2)	0		0	0		1 (0.1)	0		0	0
Death or Re-Transplantation Incidence Rate
N/total	294/3519	353/4138		93/1218	89/1339		102/1257	119/1452		78/835	107/1029		21/209	38/318
Median Follow-up days	365	365 (357-365)		365	365 (360-365)		365	365 (356-365)		365	365 (355-365)		365	365 (348-365)
Rate per 10,000 person-days (95 CI)	2.45 (2.19-2.76)	2.58 (2.32-2.87)		2.22 (1.91-2.72)	1.96 (1.60-2.42)		2.39 (1.97-2.90)	2.49 (2.08-2.98)		2.78 (2.23-3.48)	3.20 (2.65-3.86)		3.00 (1.96-4.60)	3.71 (2.70-5.09)
Incidence rate ratio (95 CI)	1.05 (0.90-1.23)		0.54	0.88 (0.65-1.20)		0.41	1.04 (0.79-1.37)		0.758	1.15 (0.85-1.56)		0.354	1.24 (0.71-2.22)		0.442
Cox proportional-hazards model
HR (95 CI)
Model 1: unadjusted	1.03 (0.88-1.20)		0.733	0.87 (0.65-1.17)		0.363	1.02 (0.78-1.33)		0.894	1.15 (0.83-1.49)		0.465	1.20 (0.70-2.04)		0.503
Model 2: Recipient and Donor Demographics	1.02 (0.88-1.20)		0.703	0.89 (0.66-1.19)		0.421	1.05 (0.80-1.37)		0.736	1.12 (0.83-1.50)		0.456	1.24 (0.72-2.14)		0.436
Model 3: Model 2 + Recipient and Donor Markers of Disease Severity	0.96 (0.81-1.14)		0.634	0.79 (0.57-1.10)		0.161	1.04 (0.78-1.39)		0.783	1.12 (0.80-1.55)		0.513	1.01 (0.53-1.92)		0.967
